# Supplementary material for: Analysis of a Marseillevirus Transcriptome Reveals Temporal Gene Expression Profile and Host Transcriptional Shift
Source: Front Microbiol. 2020 Apr 14;11:651. doi: 10.3389/fmicb.2020.00651 (PMC7192143; doi:10.3389/fmicb.2020.00651)
Supplement: TABLE S4 — Predicted function of the 20 most expressed genes evaluated by different approaches: blastp, interproscan and delta blast. Coverage and identity values for best hits at blastp are shown. [file Table_4.XLS]

## Sheet: Plan1
Gene	Predicted function (Marseillevirus T19)	Blastp best hit (e-value < 10-5)			InterProScan	Delta blast
		hit	cov (%)	id (%)
MAR_ORF300	hypothetical protein	conserved hypothetical protein [Melbournevirus]	100	97.55	-	-
MAR_ORF391	multiple zinc ribbon protein	zinc finger protein [Noumeavirus]	98	35.90	-	C2H2 Zinc finger domain
MAR_ORF317	hypothetical protein	-	-	-	-	-
MAR_ORF342	major capsid protein	conserved major capsid protein [Melbournevirus]	99	100	MCP domain	MCP domain
MAR_ORF384	hypothetical protein	hypothetical protein [Tokyovirus A1]	96	78.65	-	-
MAR_ORF370	hypothetical protein	conserved hypothetical protein [Melbournevirus]	100	83.77	-	-
MAR_ORF219	hypothetical protein	hypothetical protein MarSH_229 [Marseillevirus Shanghai 1]	100	99.54	-	-
MAR_ORF029	hypothetical protein	conserved hypothetical protein [Melbournevirus]	100	96.36	-	-
MAR_ORF305	hypothetical protein	conserved hypothetical protein [Melbournevirus]	100	100	-	-
MAR_ORF413	histone H3	histone H3 [Cannes 8 virus]	93	100	Histone domain	Histone domain
MAR_ORF109	hypothetical protein	hypothetical protein MarSH_119 [Marseillevirus Shanghai 1]	100	99.40	-	-
MAR_ORF421	hypothetical protein	hypothetical protein C8_447 [Cannes 8 virus]	100	99.39	-	-
MAR_ORF412	hypothetical protein	conserved hypothetical protein [Melbournevirus]	100	99.19	-	-
MAR_ORF026	hypothetical protein	conserved hypothetical protein [Melbournevirus]	100	99.48	Peptidase_S76 domain	Peptidase_S74 domain
MAR_ORF193	zinc finger protein	zinc finger protein [Cannes 8 virus]	100	99.55	Signal peptide with non cytoplasmic domain	EB superfamily
MAR_ORF021	hypothetical protein	conserved hypothetical protein [Melbournevirus]	100	98.98	-	E3 binding domain
MAR_ORF389	hypothetical protein	hypothetical protein MarSH_403 [Marseillevirus Shanghai 1]	100	93.94	-	-
MAR_ORF250	hypothetical protein	hypothetical protein MEL_224 [Melbournevirus]	70	73.02	-	-
MAR_ORF014	hypothetical protein	hypothetical protein MarSH_014 [Marseillevirus Shanghai 1]	100	98.51	-	-
MAR_ORF147	hypothetical protein	conserved hypothetical protein [Melbournevirus]	100	98.73	-	-
