# Supplementary material for: Analysis of a Marseillevirus Transcriptome Reveals Temporal Gene Expression Profile and Host Transcriptional Shift
Source: Front Microbiol. 2020 Apr 14;11:651. doi: 10.3389/fmicb.2020.00651 (PMC7192143; doi:10.3389/fmicb.2020.00651)
Supplement: TABLE S5 — Marseillevirus genes for which a valid transcript could be assembled using the Trinity-PASA pipeline. For each gene, the genomic coordinates of the corresponding transcript are reported. The five prime and three prime Untranslated Transcribed Regions (UTRs) coordinates are listed when available. [file Table_5.XLSX]

## Sheet: Assembled-transcripts
Locus tag	Start	End	Strand	Gene ID	Gene type	Product	Transcript ID	Transcript Start	Transcript End	5-prime UTR Start	5-prime UTR End	3-prime UTR Start	3-prime UTR End
MAR_ORF001	293	1039	-	8746696	protein_coding	hypothetical protein	asmbl_1.p1	296	1037						Internal transcript
MAR_ORF004	2737	3210	-	8746242	protein_coding	hypothetical protein	asmbl_2.p1	2904	3229						Complete transcript
MAR_ORF007	4076	4477	-	8746245	protein_coding	hypothetical protein	asmbl_5.p1	4061	4383			4061	4075		3-prime containing transcript
MAR_ORF009	4779	5246	-	8746247	protein_coding	hypothetical protein	asmbl_6.p1	4813	5253	5226	5253				5-prime UTR containing transcript
MAR_ORF013	6327	6722	+	8746251	protein_coding	hypothetical protein	asmbl_183.p1	6330	6745			6723	6745
MAR_ORF019	9757	10485	-	8746257	protein_coding	F-box containing protein	asmbl_8.p1	9769	10483
MAR_ORF020	10554	10940	-	8746258	protein_coding	hypothetical protein	asmbl_9.p2	10606	10912
MAR_ORF023	11792	15625	+	8746261	protein_coding	DNA-directed RNA polymerase subunit beta	asmbl_188.p1	11787	15629	11787	12295	15626	15629
MAR_ORF024	15755	17536	+	8746262	protein_coding	hypothetical protein	asmbl_189.p1	15630	17513	15630	15754
MAR_ORF028	20187	20984	+	8746265	protein_coding	F-box containing protein	asmbl_190.p1	20188	21055			20985	21055
MAR_ORF029	21021	21353	-	8746266	protein_coding	hypothetical protein	asmbl_14.p1	21008	21348			21008	21020
MAR_ORF039	29373	30260	+	8746276	protein_coding	F-box containing protein	asmbl_198.p1	29484	30298			30261	30298
MAR_ORF040	30667	31959	+	8746277	protein_coding	restriction endonuclease	asmbl_20.p1	31289	31882
MAR_ORF042	32273	33013	+	8746279	protein_coding	F-box containing protein	asmbl_201.p1	32326	33033			33014	33033
MAR_ORF043	33034	33501	-	8746280	protein_coding	hypothetical protein	asmbl_202.p1	33027	33481			33027	33033
MAR_ORF048	36783	37382	-	8746285	protein_coding	hypothetical protein	asmbl_23.p1	36888	37348
MAR_ORF050	38477	39235	+	8746287	protein_coding	hypothetical protein	asmbl_204.p2	38556	39058
MAR_ORF051	39690	39944	+	8746288	lacks valid start codon	lacks valid start codon	asmbl_205	39640	40010	39640	39689	39945	40010
MAR_ORF052	40028	42985	-	8746289	protein_coding	DNA-directed RNA polymerase subunit alpha	asmbl_24.p2	40004	40362			40004	40027
MAR_ORF056	45515	45976	+	8746293	protein_coding	hypothetical protein	asmbl_206.p1	45496	45974
MAR_ORF058	46816	47292	-	8746295	protein_coding	hypothetical protein	asmbl_29.p1	46805	47297			46805	46815
MAR_ORF060	47979	48446	+	8746297	protein_coding	hypothetical protein	asmbl_207.p1	47971	48480			48447	48480
MAR_ORF062	48754	49326	-	8746299	protein_coding	hypothetical protein	asmbl_30.p1	48706	49176			48706	48753
MAR_ORF067	51362	52513	-	8746304	protein_coding	hypothetical protein	asmbl_32.p1	51722	52025
MAR_ORF068	52571	53413	-	8746305	protein_coding	F-box containing protein	asmbl_33.p1	52552	53369			52552	52570
MAR_ORF082	62737	63096	+	8746319	protein_coding	hypothetical protein	asmbl_214.p1	62715	63111			63097	63111
MAR_ORF084	63577	64614	+	8746321	protein_coding	serine/threonine protein kinase	asmbl_215.p1	63574	64625			64615	64625
MAR_ORF086	64872	65363	+	8746323	protein_coding	hypothetical protein	asmbl_216.p1	64943	65436			65364	65436
MAR_ORF090	66869	67381	+	8746327	protein_coding	hypothetical protein	asmbl_219.p1	66941	67367	66941	66973
MAR_ORF092	67899	68315	-	8746329	protein_coding	HTH-containing DNA-binding protein	asmbl_40.p2	67848	68311			67848	67898
MAR_ORF093	68341	68742	-	8746330	protein_coding	hypothetical protein	asmbl_41.p1	68299	68738			68299	68340
MAR_ORF096	70077	70538	-	8746333	protein_coding	hypothetical protein	asmbl_43.p2	70008	70502			70008	70076
MAR_ORF097	70553	70942	-	8746334	protein_coding	putative antitoxin	asmbl_44.p1	70506	70968	70943	70968	70506	70552
MAR_ORF099	71455	72798	-	8746336	protein_coding	flavin-containing amine oxidoreductase	asmbl_46.p1	71416	72308			71416	71454
MAR_ORF109	79214	79714	-	8746346	protein_coding	hypothetical protein	asmbl_50.p1	79180	79712			79180	79213
MAR_ORF118	85654	88011	-	8746355	protein_coding	SMC1 family ATPase	asmbl_53.p1	86202	86568
MAR_ORF123	93986	94285	-	8746360	lacks valid start codon	lacks valid start codon	asmbl_57	94048	94364	94286	94364
MAR_ORF124	94858	95367	-	8746361	protein_coding	MORN repeat-containing protein	asmbl_60.p1	94797	95363			94797	94857
MAR_ORF128	96876	97319	-	8746365	protein_coding	hypothetical protein	asmbl_62.p1	96894	97330
MAR_ORF129	97372	97797	+	8746366	protein_coding	ribonuclease H	asmbl_225.p1	97371	97864			97798	97864
MAR_ORF141	106822	107586	+	8746378	protein_coding	hypothetical protein	asmbl_230.p1	106956	107597			107587	107597
MAR_ORF144	108991	109710	+	8746381	protein_coding	hypothetical protein	asmbl_234.p1	109271	109770			109711	109770
MAR_ORF146	110013	110444	+	8746383	protein_coding	F-box containing protein	asmbl_235.p1	110016	110462			110445	110462
MAR_ORF148	111091	111537	+	8746385	protein_coding	hypothetical protein	asmbl_237.p1	111093	111532
MAR_ORF153	116917	117720	+	8746390	protein_coding	hypothetical protein	asmbl_239.p1	116914	117749			117721	117749
MAR_ORF171	129341	130078	-	8746408	protein_coding	hypothetical protein	asmbl_71.p1	129335	130073			129335	129340
MAR_ORF178	135681	136223	-	8746415	protein_coding	hypothetical protein	asmbl_76.p1	135690	136146
MAR_ORF179	136247	136621	+	8746416	protein_coding	hypothetical protein	asmbl_240.p1	136249	136656			136622	136656
MAR_ORF191	147270	148109	+	8746428	protein_coding	serine/threonine protein kinase	asmbl_245.p1	147272	148185	147272	147332	148110	148185
MAR_ORF193	148740	150086	-	8746430	protein_coding	zinc finger protein	asmbl_88.p1	149512	150087
MAR_ORF197	155258	156490	-	8746434	protein_coding	RNA ligase	asmbl_89.p1	155538	156001
MAR_ORF199	157017	157892	+	8746436	protein_coding	serine/threonine protein kinase	asmbl_249.p1	157019	157895			157893	157895
MAR_ORF200	157915	159477	-	8746437	protein_coding	hypothetical protein	asmbl_250.p1	158329	158805
MAR_ORF202	159903	160229	+	8746439	protein_coding	hypothetical protein	asmbl_252.p1	159880	160196
MAR_ORF211	166156	168906	-	8746448	protein_coding	ribonucleoside diphosphate reductase alpha subunit	asmbl_92.p1	166215	166518
MAR_ORF219	172973	173626	-	8746456	protein_coding	hypothetical protein	asmbl_94.p2	172964	173401			172964	172972
MAR_ORF226	177313	179679	-	8746463	protein_coding	hypothetical protein	asmbl_97.p1	177317	178040
MAR_ORF232	184104	184547	-	8746469	protein_coding	hypothetical protein	asmbl_258.p1	184148	184520
MAR_ORF238	187735	188217	+	8746475	protein_coding	hypothetical protein	asmbl_105.p2	187753	188220			188218	188220
MAR_ORF242	194639	195142	-	8746479	protein_coding	NUDIX hydrolase	asmbl_112.p1	194594	195144			194594	194638
MAR_ORF244	195584	196522	+	8746481	protein_coding	ribonuclease III	asmbl_261.p1	195567	196547			196523	196547
MAR_ORF249	201058	202512	-	8746486	protein_coding	MutH/Vsr/archaeal HJR-like endonuclease	asmbl_117.p1	201128	201470
MAR_ORF250	202509	202778	-	8746487	lacks valid start codon	lacks valid start codon	asmbl_120	202483	202804	202804	202779	202483	202508
MAR_ORF255	205996	207039	+	8746492	protein_coding	hypothetical protein	asmbl_264.p1	206070	207071			207040	207071
MAR_ORF256	207125	207391	+	8746493	lacks valid start codon	lacks valid start codon	asmbl_265	207072	207456	207072	207124	207392	207456
MAR_ORF258	207653	208249	-	8746495	protein_coding	alkylated DNA repair protein	asmbl_122.p1	207773	208244
MAR_ORF277	226730	227425	+	8746514	protein_coding	NUDIX hydrolase	asmbl_267.p1	227028	227387
MAR_ORF279	227937	228548	+	8746516	protein_coding	bacterial MORN repeat-containing protein	asmbl_268.p1	227937	228544
MAR_ORF280	228565	228903	-	8746517	protein_coding	hypothetical protein	asmbl_129.p1	228904	229088	228904	229088
MAR_ORF282	229910	231796	-	8746519	protein_coding	glycosyltransferase	asmbl_131.p1	229874	231815			229874	229909
MAR_ORF291	236954	237637	-	8746528	protein_coding	SWIB/MDM2 domain-containing protein	asmbl_133.p1	236962	237635
MAR_ORF294	239611	240168	-	8746531	protein_coding	hypothetical protein	asmbl_134.p1	239547	240166			239547	239610
MAR_ORF296	241756	242385	-	8746533	protein_coding	membrane protein	asmbl_135.p1	241747	242197			241747	241755
MAR_ORF298	243198	243506	+	8746535	protein_coding	hypothetical protein	asmbl_275.p1	243158	243460
MAR_ORF300	243934	244425	+	8746537	lacks valid start codon	lacks valid start codon	asmbl_276	243780	244443	243780	243933	244426	244443
MAR_ORF308	252710	253234	-	8746545	protein_coding	hypothetical protein	asmbl_141.p1	252758	253132
MAR_ORF310	253656	254054	+	8746547	protein_coding	disulfide oxidoreductase	asmbl_279.p1	253592	253990
MAR_ORF311	254122	254553	+	8746548	protein_coding	hypothetical protein	asmbl_280.p1	254226	254274	254226	254274	254554	254706
MAR_ORF314	256722	259181	+	8746551	protein_coding	3-domain mRNA capping enzyme	asmbl_284.p1	256791	259276			259182	259276
MAR_ORF316	260575	262650	+	8746553	protein_coding	ankyrin repeat-containing protein	asmbl_285.p1	260577	260862	260577	260862	262651	262666
MAR_ORF318	263142	263780	+	8746555	lacks valid start codon	lacks valid start codon	asmbl_287	263019	263841	263019	263141	263781	263841
MAR_ORF319	263848	265320	+	8746556	protein_coding	XRN1 5'-3' exonuclease	asmbl_288.p1	263842	265463			265321	265463
MAR_ORF326	269936	270571	+	8746563	protein_coding	P-loop ATPase/GTPase	asmbl_289.p1	269931	270654			270572	270654
MAR_ORF327	270601	271887	-	8746564	protein_coding	restriction endonuclease	asmbl_290.p1	270887	271299
MAR_ORF332	278419	279030	+	8746569	protein_coding	thioredoxin	asmbl_293.p1	278614	278916
MAR_ORF334	279473	279925	+	8746571	protein_coding	inactivated thioredoxin/glutaredoxin	asmbl_294.p2	279507	279854
MAR_ORF336	280360	280707	+	8746573	protein_coding	hypothetical protein	asmbl_295.p1	280321	280359	280321	280359	280708	280720
MAR_ORF342	284716	286149	+	8746579	protein_coding	major capsid protein	asmbl_299.p1	285384	286091
MAR_ORF344	286945	288483	-	8746581	protein_coding	zinc-ribbon-containing protein	asmbl_153.p1	287354	287710
MAR_ORF348	290160	290579	-	8746585	protein_coding	hypothetical protein	asmbl_155.p1	290139	290579			290139	290159
MAR_ORF349	290635	291939	-	8746586	protein_coding	restriction endonuclease	asmbl_157.p1	290938	291472
MAR_ORF350	292341	292898	-	8746587	lacks valid start codon	lacks valid start codon	asmbl_158	292259	292860	292259	292340
MAR_ORF352	293721	294317	+	8746589	protein_coding	divergent serine/threonine protein kinase	asmbl_302.p1	293720	294975			294318	294975
MAR_ORF353	294382	294969	+	8746590	protein_coding	divergent serine/threonine protein kinase	asmbl_302.p2	293720	294381	293720	294381	294970	294975
MAR_ORF354	295453	295893	+	8746591	protein_coding	hypothetical protein	asmbl_303.p1	295017	295452	295017	295452	295894	295910
MAR_ORF361	299008	299427	+	8746598	protein_coding	MORN repeat-containing protein	asmbl_305.p1	299008	299442			299428	299442
MAR_ORF368	303805	305247	+	8746605	protein_coding	hypothetical protein	asmbl_307.p1	303775	304342
MAR_ORF369	305356	306078	+	8746606	protein_coding	hypothetical protein	asmbl_309.p1	305301	306146			306079	306146
MAR_ORF371	306643	307911	+	8746608	protein_coding	Csr/MutH/archaeal HJR family nuclease	asmbl_311.p1	307254	307278	307254	307278
MAR_ORF375	309429	309848	+	8746612	protein_coding	hypothetical protein	asmbl_313.p1	309442	309764
MAR_ORF378	310668	310967	-	8746615	protein_coding	hypothetical protein	asmbl_163.p1	310968	311094	310968	311094	310658	310667
MAR_ORF383	313359	313940	+	8746620	protein_coding	RNAP subunit Rpb5	asmbl_315.p1	313360	314400			313941	314400
MAR_ORF385	314453	315085	+	8746622	protein_coding	F-box containing protein	asmbl_316.p1	314478	315091			315086	315091
MAR_ORF391	318782	319498	+	8746628	protein_coding	multiple zinc ribbon protein	asmbl_321.p1	318577	318781	318577	318781
MAR_ORF392	319532	319972	+	8746629	protein_coding	hypothetical protein	asmbl_322.p1	319493	319531	319493	319531	319973	319987
MAR_ORF393	320181	320732	+	8746630	protein_coding	hypothetical protein	asmbl_323.p1	320381	320745			320733	320745
MAR_ORF394	320802	321143	+	8746631	protein_coding	hypothetical protein	asmbl_324.p1	320756	321333			321144	321333
MAR_ORF395	321162	321767	-	8746632	protein_coding	galactose binding lectin domain-containing protein	asmbl_325.p2	321768	322519	321768	322519
MAR_ORF396	321762	322460	+	8746633	protein_coding	hypothetical protein	asmbl_325.p1	321370	321779	321370	321779	322461	322519
MAR_ORF398	322927	324141	+	8746635	protein_coding	uracil-DNA glycosylase D4	asmbl_327.p1	322949	323811
MAR_ORF399	324156	325232	+	8746636	protein_coding	hypothetical protein	asmbl_169.p1	324459	324799
MAR_ORF401	326086	328617	-	8746638	protein_coding	hypothetical protein	asmbl_170.p1	326053	326779			326053	326085
MAR_ORF403	328702	330465	+	8746639	protein_coding	zinc finger protein	asmbl_331.p1	328625	328701	328625	328701	330466	330482
MAR_ORF404	330474	333101	+	8746640	protein_coding	AAA family ATPase	asmbl_336.p1	332091	332410
MAR_ORF407	333887	334210	+	8746643	protein_coding	ubiquitin-like protein	asmbl_338.p2	333761	333886	333761	333886
MAR_ORF408	334444	335853	+	8746644	protein_coding	ATP-dependent exoDNAse alpha subunit	asmbl_339.p1	334608	335865			335854	335865
MAR_ORF409	335932	337440	+	8746645	protein_coding	restriction endonuclease	asmbl_340.p1	337136	337465			337441	337465
MAR_ORF411	338032	338805	+	8746647	protein_coding	hypothetical protein	asmbl_342.p1	338352	338735
MAR_ORF413	339483	340181	-	8746649	protein_coding	histone H3	asmbl_173.p1	339305	340116			339305	339482
MAR_ORF414	340304	341044	+	8746650	protein_coding	histone H2B/H2A fusion protein	asmbl_344.p1	340702	341039
MAR_ORF415	341445	342050	-	8746651	protein_coding	hypothetical protein	asmbl_174.p1	341094	341879			341094	341444
MAR_ORF420	344058	344708	+	8746656	protein_coding	hypothetical protein	asmbl_347.p1	344063	344759			344709	344759
MAR_ORF421	344724	345221	-	8746657	protein_coding	hypothetical protein	asmbl_176.p1	344727	345047
MAR_ORF431	351413	351871	-	8746667	protein_coding	hypothetical protein	asmbl_178.p1	351353	351863			351353	351412
MAR_ORF432	351893	352612	-	8746668	protein_coding	serine/threonine protein kinase	asmbl_179.p1	351864	352604			351864	351892
MAR_ORF440	355869	356735	+	8746676	protein_coding	hypothetical protein	asmbl_355.p1	356144	356580
MAR_ORF445	358232	358810	+	8746681	protein_coding	ankyrin repeat-containing protein	asmbl_356.p1	358234	358822			358811	358822
MAR_ORF446	358820	359578	+	8746682	protein_coding	serine/threonine protein kinase	asmbl_357.p1	358881	359647			359579	359647
MAR_ORF448	360164	360529	-	8746684	protein_coding	hypothetical protein	asmbl_359.p1	360168	360538
