# Supplementary material for: Analysis of a Marseillevirus Transcriptome Reveals Temporal Gene Expression Profile and Host Transcriptional Shift
Source: Front Microbiol. 2020 Apr 14;11:651. doi: 10.3389/fmicb.2020.00651 (PMC7192143; doi:10.3389/fmicb.2020.00651)
Supplement: TABLE S10 — Expression data in TPM for all Acanthamoeba castellanii Neff mitochondrial genes at each evaluated time of infection (0 h corresponds to 30 min of infection due to virus adsorption period). The level of expression group and functional annotation of each gene is included. [file Table_10.xls]

## Sheet: Sheet1
Mitochondrial gene name	Gene accession	Annotation	Expression level group	Functional group	Functional sub-group	Time of infection (expression data in TPM)
						0h	1h	2h	4h	5h	6h	8h	10h	12h
AccaoMp16	AccaoMp16	orf83; ymf49; unique orf	high	/	/	15794.5	30381.8	31480.9	30860.1	35076.4	37871.9	46287.3	15853.3	1151.31
AccaoMp17	AccaoMp17	orf115; ymf50; unique orf of the GH18_chitinase-like region	high	/	/	50138.3	49199.6	56063.1	50111.4	54155.1	43500.9	71505.9	76021.2	130059
AccaoMp40	AccaoMp40	orf349; ymf51; unique orf	high	/	/	68856	52008.5	119002	59700.3	45427.3	46543.3	67764.6	28226.2	96434
atp1	AccaoMp18	H(+)-transporting ATPase subunit 1	high	Energy metabolism	Complex V (CV): F1Fo ATP synthase	51405.4	50805.2	69897.5	84560.9	77171	95854.6	114984	84402.8	111134
atp6	AccaoMp39	H(+)-transporting ATPase subunit 6	high	Energy metabolism	Complex V (CV): F1Fo ATP synthase	41545.5	44660.6	13670.7	31991.4	23313.1	23443.5	26129.9	1420.46	5849.41
atp9	AccaoMp13	H(+)-transporting ATPase subunit 9	high	Energy metabolism	Complex V (CV): F1Fo ATP synthase	82047.3	102000	59175.9	121757	61152.1	66504.4	42121.4	20613.8	1813.32
cob	AccaoMp14	cytochrome b	high	Energy metabolism	Complex III (CIII): ubiquinol:cytochrome c oxidoreductase	25658.5	27232.5	8881.45	27676.7	21747.5	30124.3	29547.1	3831.03	6764.71
cox1/2	AccaoMp04	cytochrome oxidase subunit 1 and subunit 2	high	Energy metabolism	Complex IV (CIV): cytochrome c:O2 oxidoreductase	68816.5	77402	114631	93203.1	92230.7	119990	119076	50209.7	93722.7
cox3	AccaoMp09	cytochrome oxidase subunit 3	high	Energy metabolism	Complex IV (CIV): cytochrome c:O2 oxidoreductase	33529.3	57530.1	40280.6	30469.1	32176.5	32577	12175	2944.42	18462.9
nad1	AccaoMp19	NADH dehydrogenasesubunit 1	high	Energy metabolism	Complex I (CI): NADH:ubiquinone oxidoreductase (NADH dehydrogenase)	33792.1	37394.7	36778	75368.5	55442.6	65818.8	78113	28887.1	9540.34
nad2	AccaoMp11	NADH dehydrogenasesubunit 2	high	Energy metabolism	Complex I (CI): NADH:ubiquinone oxidoreductase (NADH dehydrogenase)	27946.6	44930.6	55864.9	22018.7	22216.1	22749.9	12764.1	4083.76	2381.12
nad3	AccaoMp36	NADH dehydrogenasesubunit 3	high	Energy metabolism	Complex I (CI): NADH:ubiquinone oxidoreductase (NADH dehydrogenase)	37909.5	28360.4	29590.5	40266.7	35504.7	44708.8	60990.3	22608.8	7720.57
nad4	AccaoMp10	NADH dehydrogenasesubunit 4	high	Energy metabolism	Complex I (CI): NADH:ubiquinone oxidoreductase (NADH dehydrogenase)	31246.2	39661.3	22924.8	19559.4	17526.3	22248	9889.5	2728.46	6214.32
nad7	AccaoMp38	NADH dehydrogenasesubunit 7	high	Energy metabolism	Complex I (CI): NADH:ubiquinone oxidoreductase (NADH dehydrogenase)	55576.9	46287.5	74891.8	44552.5	37338.5	38066.8	51906.3	48899.7	73134.1
nad9	AccaoMp37	NADH dehydrogenasesubunit 9	high	Energy metabolism	Complex I (CI): NADH:ubiquinone oxidoreductase (NADH dehydrogenase)	63677.2	33197	67757.9	24046.9	27796.4	27144.6	44303.6	48626.3	82401.1
rnl	AccaoMr41	23S-like ribosomal RNA	high	Ribosomal RNA	Ribosomal RNA	49298.6	10458.5	5135.89	32415.1	79555.6	24388.5	17016.8	216068	17446.3
rns	AccaoMr42	16S-like ribosomal RNA	high	Ribosomal RNA	Ribosomal RNA	1130.41	1094.4	1096.69	24621.1	110608	8222.01	3027.75	220489	5836.51
rps11	AccaoMp33	ribosomal protein S11	high	Ribosomal proteins	Small Subunit Ribosomal Proteins	28139.5	23778.1	32712.1	18509.6	19169.9	34044.2	29049.3	22159	14173.1
rps13	AccaoMp32	ribosomal protein S13	high	Ribosomal proteins	Small Subunit Ribosomal Proteins	18031.7	12578.8	31124.1	11128.3	13898.2	15997.6	15120.5	12129.6	80188.9
rps4	AccaoMp05	ribosomal protein S4	high	Ribosomal proteins	Small Subunit Ribosomal Proteins	12089.5	24452.2	14425	11521.1	12008.1	21062	10022.7	6369.32	22694.7
trnF	AccaoMt48	tRNA-Phe	high	tRNA	tranfer RNA	5066.24	20505.4	44073.3	22911.3	4632.74	6856.12	32401.1	25001.1	48355.1
trnL2	AccaoMt51	tRNA-Leu	high	tRNA	tranfer RNA	55847.2	13165.5	20735.8	17243.4	16271.1	54180.1	23708.1	23085.2	67225.4
trnA	AccaoMt44	tRNA-Ala	low	tRNA	tranfer RNA	297.072	0	0	0	0	0	0	0	0
trnD	AccaoMt46	tRNA-Asp	low	tRNA	tranfer RNA	203.953	79.9388	0	3228.21	0	0	0	159.088	0
trnE	AccaoMt56	tRNA-Glu	low	tRNA	tranfer RNA	0	0	0	0	0	0	0	0	2043.18
trnH	AccaoMt50	tRNA-His	low	tRNA	tranfer RNA	50.9882	0	70.7973	0	0	0	0	159.088	1987.2
trnI1	AccaoMt57	tRNA-Ile	low	tRNA	tranfer RNA	33.5328	0	0	0	0	0	0	0	0
trnI2	AccaoMt43	tRNA-Ile	low	tRNA	tranfer RNA	1363.04	657.525	0	0	0	0	10952.5	0	0
trnK	AccaoMt55	tRNA-Lys	low	tRNA	tranfer RNA	16.9961	0	0	0	0	0	0	0	0
trnL1	AccaoMt58	tRNA-Leu	low	tRNA	tranfer RNA	689.285	216.131	63.805	0	0	0	0	4301.27	5372.79
trnM	AccaoMt47	tRNA-Met	low	tRNA	tranfer RNA	86.1606	0	0	0	0	0	0	0	0
trnQ	AccaoMt54	tRNA-Gln	low	tRNA	tranfer RNA	2062.03	328.762	145.583	0	2348.99	0	0	163.569	0
trnW	AccaoMt53	tRNA-Trp	low	tRNA	tranfer RNA	3529.91	739.715	0	0	0	2317.56	0	0	0
trnY	AccaoMt52	tRNA-Tyr	low	tRNA	tranfer RNA	233.546	617.88	121.605	2772.46	0	0	0	0	0
AccaoMp34	AccaoMp34	orf142; ymf19; function unknown	medium		Complex V (CV): F1Fo ATP synthase	3944.83	19683	2228.71	26916.8	14772.9	21095.8	2718.97	785.057	10820.7
AccaoMp35	AccaoMp35	orf124; ymf39; function unknown	medium		Complex V (CV): F1Fo ATP synthase	1938.82	2038.55	4079.43	1256.85	2668.46	5265.5	3110.51	3809.21	10057.9
nad11	AccaoMp08	NADH dehydrogenasesubunit 11	medium	Energy metabolism	Complex I (CI): NADH:ubiquinone oxidoreductase (NADH dehydrogenase)	25697.7	25552	7742.11	5810.14	6579.04	7870.34	4409.62	2731.56	8655.28
nad4L	AccaoMp15	NADH dehydrogenasesubunit 4L	medium	Energy metabolism	Complex I (CI): NADH:ubiquinone oxidoreductase (NADH dehydrogenase)	2727.98	4058.69	2898.83	3021.27	2138.19	4746.55	3738.59	595.561	464.953
nad5	AccaoMp07	NADH dehydrogenasesubunit 5	medium	Energy metabolism	Complex I (CI): NADH:ubiquinone oxidoreductase (NADH dehydrogenase)	6463.57	6926.1	3618.76	1278.23	2138.19	1217.06	2300.67	813.169	1859.81
nad6	AccaoMp06	NADH dehydrogenasesubunit 6	medium	Energy metabolism	Complex I (CI): NADH:ubiquinone oxidoreductase (NADH dehydrogenase)	6360.43	10918.3	1617.13	4815.51	3620.99	3572.54	496.569	771.262	3890.64
rpl11	AccaoMp20	ribosomal protein L11	medium	Ribosomal proteins	Large Subunit Ribosomal Proteins	1713.89	2906.32	349.614	462.077	163.508	967.923	381.19	56.9286	426.663
rpl14	AccaoMp27	ribosomal protein L14	medium	Ribosomal proteins	Large Subunit Ribosomal Proteins	518.554	448.887	437.309	1208.51	0	421.915	996.957	297.78	371.963
rpl16	AccaoMp26	ribosomal protein L16	medium	Ribosomal proteins	Large Subunit Ribosomal Proteins	2487.25	1589.02	2062.43	553.191	1957.49	1545.04	4563.54	1717.48	5448.47
rpl2	AccaoMp23	ribosomal protein L2	medium	Ribosomal proteins	Large Subunit Ribosomal Proteins	11109.4	4411.11	3174.17	2474.11	1532.09	1727.53	3061.52	3337.72	6282.36
rpl5	AccaoMp28	ribosomal protein L5	medium	Ribosomal proteins	Large Subunit Ribosomal Proteins	685.412	797.741	222.6	441.309	624.639	308.14	728.115	65.244	0
rpl6	AccaoMp31	ribosomal protein L6	medium	Ribosomal proteins	Large Subunit Ribosomal Proteins	2038.31	8967.05	1912.05	6474.15	7941.84	10849.2	1424.22	1744.14	1594.13
rps12	AccaoMp21	ribosomal protein S12	medium	Ribosomal proteins	Small Subunit Ribosomal Proteins	19353.8	6428.2	11103.6	613.696	868.638	2142.54	11137.9	9677.86	26444.2
rps14	AccaoMp29	ribosomal protein S14	medium	Ribosomal proteins	Small Subunit Ribosomal Proteins	2262.23	4804.59	103.364	9426.37	6671.14	9872.81	7776.27	38.7114	0
rps19	AccaoMp24	ribosomal protein S19	medium	Ribosomal proteins	Small Subunit Ribosomal Proteins	15857	9553.53	937.69	6960.4	16889	7637.2	8202.81	1127.04	3060.45
rps2	AccaoMp12	ribosomal protein S2	medium	Ribosomal proteins	Small Subunit Ribosomal Proteins	5260.15	43738.5	2663.91	17316.8	24333	21203.6	828.143	284.461	2008.36
rps3	AccaoMp25	ribosomal protein S3	medium	Ribosomal proteins	Small Subunit Ribosomal Proteins	803.628	3610.61	455.17	3940.79	3160.8	2935.06	433.46	323.674	808.614
rps7	AccaoMp22	ribosomal protein S7	medium	Ribosomal proteins	Small Subunit Ribosomal Proteins	13682.1	8615.18	1819.57	1626.84	657.904	3407.78	2684.12	778.81	3433.5
rps8	AccaoMp30	ribosomal protein S8	medium	Ribosomal proteins	Small Subunit Ribosomal Proteins	10985.5	5227.66	1978.45	4909.57	6514.79	8998.66	12150.4	1602.9	2266.65
