# Supplementary material for: Analysis of a Marseillevirus Transcriptome Reveals Temporal Gene Expression Profile and Host Transcriptional Shift
Source: Front Microbiol. 2020 Apr 14;11:651. doi: 10.3389/fmicb.2020.00651 (PMC7192143; doi:10.3389/fmicb.2020.00651)
Supplement: DATA SHEET S1 — Gene function and temporal class (complement to Figure 2). The order of genes presented here by each temporal class is related to the order they are shown in Figure 2B. [file Data_Sheet_1.XLSX]

## Sheet: Planilha1
Additional file: Gene function and temporal class (complement to figure 2). The order of genes presented here by each temporal class is related to the order they are shown in Figure 2B. Genes in bold type are found in virus particles according to proteomics (Boyer et al., 2009)
EARLY EXPRESSED GENES (83)		INTERMEDIATE EXPRESSED GENES (218)		LATE EXPRESSED GENES (156)
GENE	GENE FUNCTION	GENE	GENE FUNCTION	GENE	GENE FUNCTION
MAR_ORF129	ribonuclease H	MAR_ORF017	Dam-like adenine-specific DNA methylase	MAR_ORF036	highly derived D5-like helicase-primase
MAR_ORF258	alkylated DNA repair protein	MAR_ORF040	restriction endonuclease	MAR_ORF203	D6/D11-like helicase
MAR_ORF319	XRN1 5'-3' exonuclease	MAR_ORF072	ATP-dependent DNA ligase	MAR_ORF212	proliferating cell nuclear antigen
MAR_ORF403	zinc finger protein	MAR_ORF092	HTH-containing DNA-binding protein	MAR_ORF241	D6/D11-like helicase
MAR_ORF081	nucleoside deaminase	MAR_ORF118	SMC1 family ATPase	MAR_ORF289	putative nuclease
MAR_ORF282	glycosyltransferase	MAR_ORF152	D5 family helicase-primase	MAR_ORF404	AAA family ATPase
MAR_ORF019	F-box containing protein	MAR_ORF173	DNA topoisomerase II	MAR_ORF428	Vsr/MutH/archaeal HJR family endonuclease
MAR_ORF028	F-box containing protein	MAR_ORF181	putative nuclease	MAR_ORF166	histone 2A-domain-containing protein
MAR_ORF039	F-box containing protein	MAR_ORF184	helicase origin-binding-protein	MAR_ORF291	SWIB/MDM2 domain-containing protein
MAR_ORF042	F-box containing protein	MAR_ORF216	RuvC-like Holliday junction resolvase	MAR_ORF413	histone H3
MAR_ORF068	F-box containing protein	MAR_ORF244	ribonuclease III	MAR_ORF414	histone H2B/H2A fusion protein
MAR_ORF084	serine/threonine protein kinase	MAR_ORF249	MutH/Vsr/archaeal HJR-like endonuclease	MAR_ORF193	zinc finger protein
MAR_ORF146	F-box containing protein	MAR_ORF269	chaperone protein DnaJ	MAR_ORF281	membrane-bound metal-dependent hydrolase
MAR_ORF151	F-box containing protein	MAR_ORF270	superfamily II helicase	MAR_ORF322	zinc finger protein
MAR_ORF191	serine/threonine protein kinase	MAR_ORF293	AP endonuclease family 2 protein	MAR_ORF347	zinc-ribbon-containing protein
MAR_ORF199	serine/threonine protein kinase	MAR_ORF295	HNH-family endonuclease	MAR_ORF391	multiple zinc ribbon protein
MAR_ORF352	divergent serine/threonine protein kinase	MAR_ORF301	Vsr/MutH/archaeal HJR family nuclease	MAR_ORF099	flavin-containing amine oxidoreductase
MAR_ORF432	serine/threonine protein kinase	MAR_ORF315	DNA repair exonuclease SbcCD D subunit	MAR_ORF162	mannosyltransferase OCH1-like protein
MAR_ORF446	serine/threonine protein kinase	MAR_ORF323	truncated XRN1	MAR_ORF189	class 3 lipase
MAR_ORF023	DNA-directed RNA polymerase subunit beta	MAR_ORF329	DNA polymerase B	MAR_ORF223	class 3 lipase
MAR_ORF052	DNA-directed RNA polymerase subunit alpha	MAR_ORF365	flap-specific endonuclease	MAR_ORF228	patatin-like phospholipase
MAR_ORF055	DNA-directed RNA polymerase subunit alpha	MAR_ORF371	Csr/MutH/archaeal HJR family nuclease	MAR_ORF231	thioredoxin
MAR_ORF222	transcription factor S-II-domain-containing protein RNAP subunit	MAR_ORF387	HNH endonuclease	MAR_ORF247	ubiquitin
MAR_ORF242	NUDIX hydrolase	MAR_ORF398	uracil-DNA glycosylase D4	MAR_ORF276	papain-like cysteine peptidase
MAR_ORF314	3-domain mRNA capping enzyme	MAR_ORF408	ATP-dependent exoDNAse alpha subunit	MAR_ORF285	papain-like cysteine peptidase
MAR_ORF383	RNAP subunit Rpb5	MAR_ORF459	D5-like helicase-primase	MAR_ORF313	thioredoxin
MAR_ORF001	hypothetical protein	MAR_ORF156	restriction endonuclease	MAR_ORF328	glycosyltransferase
MAR_ORF003	hypothetical protein	MAR_ORF245	restriction endonuclease	MAR_ORF332	thioredoxin
MAR_ORF005	hypothetical protein	MAR_ORF327	restriction endonuclease	MAR_ORF395	galactose binding lectin domain-containing protein
MAR_ORF009	hypothetical protein	MAR_ORF349	restriction endonuclease	MAR_ORF407	ubiquitin-like protein
MAR_ORF013	hypothetical protein	MAR_ORF409	restriction endonuclease	MAR_ORF416	peptidoglycan peptidase
MAR_ORF014	hypothetical protein	MAR_ORF070	zinc finger protein	MAR_ORF451	glycosyltransferase
MAR_ORF016	hypothetical protein	MAR_ORF097	putative antitoxin	MAR_ORF206	RING finger E3 ubiquitin protein ligase
MAR_ORF032	hypothetical protein	MAR_ORF098	toxin of RelE/StbE family	MAR_ORF260	divergent serine/threonine protein kinase
MAR_ORF053	hypothetical protein	MAR_ORF154	zinc-ribbon-containing protein	MAR_ORF264	serine/threonine protein kinase catalytic domain-containing protein
MAR_ORF054	hypothetical protein	MAR_ORF237	zinc finger/DNA-binding protein	MAR_ORF426	serine/threonine protein kinase
MAR_ORF058	hypothetical protein	MAR_ORF321	zinc finger protein	MAR_ORF227	putative RNA methyltransferase
MAR_ORF060	hypothetical protein	MAR_ORF344	zinc-ribbon-containing protein	MAR_ORF306	early transcription factor large subunit
MAR_ORF061	hypothetical protein	MAR_ORF015	truncated dUTPase	MAR_ORF340	transcription factor A2-like protein
MAR_ORF086	hypothetical protein	MAR_ORF210	Rossmann-fold nucleotide-binding protein	MAR_ORF079	translation initiation factor SUI1
MAR_ORF095	hypothetical protein	MAR_ORF211	ribonucleoside diphosphate reductase alpha subunit	MAR_ORF163	translation elongation factor EF-1alpha
MAR_ORF096	hypothetical protein	MAR_ORF217	dNMP kinase	MAR_ORF020	hypothetical protein
MAR_ORF100	hypothetical protein	MAR_ORF236	thymidine kinase	MAR_ORF021	hypothetical protein
MAR_ORF124	MORN repeat-containing protein	MAR_ORF268	ribonucleotide reductase small chain	MAR_ORF025	hypothetical protein
MAR_ORF128	hypothetical protein	MAR_ORF429	bifunctional dihydrofolate reductase-thymidylate synthase	MAR_ORF026	hypothetical protein
MAR_ORF142	hypothetical protein	MAR_ORF074	metal dependent phosphohydrolase	MAR_ORF031	hypothetical protein
MAR_ORF144	hypothetical protein	MAR_ORF131	DHH family phosphohydrolase	MAR_ORF037	hypothetical protein
MAR_ORF147	hypothetical protein	MAR_ORF161	mannosyltransferase OCH1-like protein	MAR_ORF041	hypothetical protein
MAR_ORF148	hypothetical protein	MAR_ORF310	disulfide oxidoreductase	MAR_ORF043	hypothetical protein
MAR_ORF153	hypothetical protein	MAR_ORF334	inactivated thioredoxin/glutaredoxin	MAR_ORF044	hypothetical protein
MAR_ORF171	hypothetical protein	MAR_ORF363	calcineurin-like phosphoesterase	MAR_ORF045	hypothetical protein
MAR_ORF174	hypothetical protein	MAR_ORF106	F-box containing protein	MAR_ORF059	hypothetical protein
MAR_ORF178	hypothetical protein	MAR_ORF122	serine/threonine protein kinase	MAR_ORF066	hypothetical protein
MAR_ORF179	hypothetical protein	MAR_ORF160	serine/threonine protein kinase	MAR_ORF067	hypothetical protein
MAR_ORF186	hypothetical protein	MAR_ORF195	serine/threonine protein kinase	MAR_ORF069	hypothetical protein
MAR_ORF187	hypothetical protein	MAR_ORF353	divergent serine/threonine protein kinase	MAR_ORF073	hypothetical protein
MAR_ORF255	hypothetical protein	MAR_ORF360	divergent serine/threonine protein kinase	MAR_ORF077	hypothetical protein
MAR_ORF256	hypothetical protein	MAR_ORF385	F-box containing protein	MAR_ORF078	hypothetical protein
MAR_ORF279	bacterial MORN repeat-containing protein	MAR_ORF424	serine/threonine protein kinase	MAR_ORF080	hypothetical protein
MAR_ORF294	hypothetical protein	MAR_ORF197	RNA ligase	MAR_ORF092	hypothetical protein
MAR_ORF302	hypothetical protein	MAR_ORF213	transcription initiation factor TFIIB	MAR_ORF104	hypothetical protein
MAR_ORF308	hypothetical protein	MAR_ORF277	NUDIX hydrolase	MAR_ORF109	hypothetical protein
MAR_ORF316	ankyrin repeat-containing protein	MAR_ORF130	eukaryotic peptide chain release translation termination factor 1	MAR_ORF113	hypothetical protein
MAR_ORF326	P-loop ATPase/GTPase	MAR_ORF304	eukaryotic translation initiation factor 5	MAR_ORF114	hypothetical protein
MAR_ORF345	hypothetical protein	MAR_ORF002	hypothetical protein	MAR_ORF115	hypothetical protein
MAR_ORF348	hypothetical protein	MAR_ORF004	hypothetical protein	MAR_ORF116	hypothetical protein
MAR_ORF350	hypothetical protein	MAR_ORF006	hypothetical protein	MAR_ORF117	hypothetical protein
MAR_ORF354	hypothetical protein	MAR_ORF007	hypothetical protein	MAR_ORF119	hypothetical protein
MAR_ORF361	MORN repeat-containing protein	MAR_ORF008	hypothetical protein	MAR_ORF136	hypothetical protein
MAR_ORF368	hypothetical protein	MAR_ORF010	hypothetical protein	MAR_ORF149	hypothetical protein
MAR_ORF374	hypothetical protein	MAR_ORF011	hypothetical protein	MAR_ORF164	hypothetical protein
MAR_ORF376	hypothetical protein	MAR_ORF012	hypothetical protein	MAR_ORF169	hypothetical protein
MAR_ORF386	hypothetical protein	MAR_ORF018	hypothetical protein	MAR_ORF170	hypothetical protein
MAR_ORF389	hypothetical protein	MAR_ORF022	hypothetical protein	MAR_ORF194	hypothetical protein
MAR_ORF394	hypothetical protein	MAR_ORF024	hypothetical protein	MAR_ORF196	hypothetical protein
MAR_ORF412	hypothetical protein	MAR_ORF029	hypothetical protein	MAR_ORF198	hypothetical protein
MAR_ORF420	hypothetical protein	MAR_ORF030	hypothetical protein	MAR_ORF200	hypothetical protein
MAR_ORF437	hypothetical protein	MAR_ORF033	hypothetical protein	MAR_ORF201	hypothetical protein
MAR_ORF438	hypothetical protein	MAR_ORF034	hypothetical protein	MAR_ORF204	hypothetical protein
MAR_ORF438	hypothetical protein	MAR_ORF035	hypothetical protein	MAR_ORF205	hypothetical protein
MAR_ORF440	hypothetical protein	MAR_ORF038	hypothetical protein	MAR_ORF207	hypothetical protein
MAR_ORF445	ankyrin repeat-containing protein	MAR_ORF046	hypothetical protein	MAR_ORF209	hypothetical protein
MAR_ORF447	hypothetical protein	MAR_ORF047	hypothetical protein	MAR_ORF215	hypothetical protein
		MAR_ORF048	hypothetical protein	MAR_ORF218	hypothetical protein
		MAR_ORF049	hypothetical protein	MAR_ORF219	hypothetical protein
		MAR_ORF050	hypothetical protein	MAR_ORF220	hypothetical protein
		MAR_ORF051	hypothetical protein	MAR_ORF221	hypothetical protein
		MAR_ORF056	hypothetical protein	MAR_ORF224	hypothetical protein
		MAR_ORF057	hypothetical protein	MAR_ORF226	hypothetical protein
		MAR_ORF062	hypothetical protein	MAR_ORF229	hypothetical protein
		MAR_ORF063	hypothetical protein	MAR_ORF230	hypothetical protein
		MAR_ORF064	hypothetical protein	MAR_ORF235	hypothetical protein
		MAR_ORF065	hypothetical protein	MAR_ORF238	hypothetical protein
		MAR_ORF071	hypothetical protein	MAR_ORF239	hypothetical protein
		MAR_ORF075	hypothetical protein	MAR_ORF250	hypothetical protein
		MAR_ORF076	hypothetical protein	MAR_ORF257	hypothetical protein
		MAR_ORF082	hypothetical protein	MAR_ORF261	hypothetical protein
		MAR_ORF083	hypothetical protein	MAR_ORF263	hypothetical protein
		MAR_ORF085	hypothetical protein	MAR_ORF265	hypothetical protein
		MAR_ORF087	hypothetical protein	MAR_ORF267	hypothetical protein
		MAR_ORF088	hypothetical protein	MAR_ORF271	hypothetical protein
		MAR_ORF089	hypothetical protein	MAR_ORF274	hypothetical protein
		MAR_ORF090	hypothetical protein	MAR_ORF275	hypothetical protein
		MAR_ORF093	hypothetical protein	MAR_ORF280	hypothetical protein
		MAR_ORF095	hypothetical protein	MAR_ORF286	hypothetical protein
		MAR_ORF101	hypothetical protein	MAR_ORF288	hypothetical protein
		MAR_ORF102	hypothetical protein	MAR_ORF290	hypothetical protein
		MAR_ORF103	hypothetical protein	MAR_ORF297	hypothetical protein
		MAR_ORF105	hypothetical protein	MAR_ORF298	hypothetical protein
		MAR_ORF107	hypothetical protein	MAR_ORF300	hypothetical protein
		MAR_ORF108	hypothetical protein	MAR_ORF305	hypothetical protein
		MAR_ORF110	hypothetical protein	MAR_ORF307	hypothetical protein
		MAR_ORF111	hypothetical protein	MAR_ORF309	hypothetical protein
		MAR_ORF112	hypothetical protein	MAR_ORF311	hypothetical protein
		MAR_ORF123	hypothetical protein	MAR_ORF312	hypothetical protein
		MAR_ORF125	hypothetical protein	MAR_ORF317	hypothetical protein
		MAR_ORF126	hypothetical protein	MAR_ORF335	hypothetical protein
		MAR_ORF127	hypothetical protein	MAR_ORF339	hypothetical protein
		MAR_ORF132	hypothetical protein	MAR_ORF351	hypothetical protein
		MAR_ORF133	hypothetical protein	MAR_ORF359	hypothetical protein
		MAR_ORF134	hypothetical protein	MAR_ORF367	putative nuclease
		MAR_ORF135	hypothetical protein	MAR_ORF370	hypothetical protein
		MAR_ORF137	hypothetical protein	MAR_ORF372	hypothetical protein
		MAR_ORF138	hypothetical protein	MAR_ORF378	hypothetical protein
		MAR_ORF139	hypothetical protein	MAR_ORF379	hypothetical protein
		MAR_ORF140	hypothetical protein	MAR_ORF380	hypothetical protein
		MAR_ORF141	hypothetical protein	MAR_ORF381	hypothetical protein
		MAR_ORF143	hypothetical protein	MAR_ORF382	hypothetical protein
		MAR_ORF145	hypothetical protein	MAR_ORF384	hypothetical protein
		MAR_ORF150	hypothetical protein	MAR_ORF392	hypothetical protein
		MAR_ORF155	hypothetical protein	MAR_ORF397	hypothetical protein
		MAR_ORF158	hypothetical protein	MAR_ORF401	hypothetical protein
		MAR_ORF159	hypothetical protein	MAR_ORF410	hypothetical protein
		MAR_ORF167	hypothetical protein	MAR_ORF415	hypothetical protein
		MAR_ORF168	hypothetical protein	MAR_ORF417	hypothetical protein
		MAR_ORF172	hypothetical protein	MAR_ORF419	hypothetical protein
		MAR_ORF175	hypothetical protein	MAR_ORF421	hypothetical protein
		MAR_ORF176	hypothetical protein	MAR_ORF423	putative P-loop kinase
		MAR_ORF177	hypothetical protein	MAR_ORF425	hypothetical protein
		MAR_ORF180	hypothetical protein	MAR_ORF426	WD repeat protein
		MAR_ORF182	hypothetical protein	MAR_ORF433	hypothetical protein
		MAR_ORF183	hypothetical protein	MAR_ORF434	MORN repeat-containing protein
		MAR_ORF185	hypothetical protein	MAR_ORF435	hypothetical protein
		MAR_ORF188	hypothetical protein	MAR_ORF436	hypothetical protein
		MAR_ORF190	hypothetical protein	MAR_ORF448	hypothetical protein
		MAR_ORF192	hypothetical protein	MAR_ORF456	hypothetical protein
		MAR_ORF202	hypothetical protein	MAR_ORF120	small membrane protein
		MAR_ORF208	hypothetical protein	MAR_ORF121	small membrane protein
		MAR_ORF214	hypothetical protein	MAR_ORF157	A32-like packaging ATPase
		MAR_ORF225	hypothetical protein	MAR_ORF165	small membrane protein
		MAR_ORF232	hypothetical protein	MAR_ORF272	membrane protein
		MAR_ORF233	hypothetical protein	MAR_ORF273	membrane protein
		MAR_ORF234	hypothetical protein	MAR_ORF278	metallopeptidase WLM
		MAR_ORF240	hypothetical protein	MAR_ORF296	membrane protein
		MAR_ORF243	hypothetical protein	MAR_ORF338	membrane protein
		MAR_ORF246	hypothetical protein	MAR_ORF342	major capsid protein
		MAR_ORF249	hypothetical protein
		MAR_ORF251	hypothetical protein
		MAR_ORF252	hypothetical protein
		MAR_ORF253	hypothetical protein
		MAR_ORF254	hypothetical protein
		MAR_ORF259	hypothetical protein
		MAR_ORF262	hypothetical protein
		MAR_ORF266	hypothetical protein
		MAR_ORF283	hypothetical protein
		MAR_ORF284	hypothetical protein
		MAR_ORF287	hypothetical protein
		MAR_ORF292	hypothetical protein
		MAR_ORF299	hypothetical protein
		MAR_ORF303	hypothetical protein
		MAR_ORF318	hypothetical protein
		MAR_ORF320	hypothetical protein
		MAR_ORF324	hypothetical protein
		MAR_ORF325	hypothetical protein
		MAR_ORF330	ankyrin repeat-containing protein
		MAR_ORF331	ankyrin repeat-containing protein
		MAR_ORF333	hypothetical protein
		MAR_ORF336	hypothetical protein
		MAR_ORF337	hypothetical protein
		MAR_ORF341	hypothetical protein
		MAR_ORF343	hypothetical protein
		MAR_ORF346	hypothetical protein
		MAR_ORF355	MORN repeat-containing protein
		MAR_ORF356	hypothetical protein
		MAR_ORF357	hypothetical protein
		MAR_ORF358	hypothetical protein
		MAR_ORF362	hypothetical protein
		MAR_ORF364	hypothetical protein
		MAR_ORF366	MORN repeat-containing protein
		MAR_ORF369	hypothetical protein
		MAR_ORF373	hypothetical protein
		MAR_ORF375	hypothetical protein
		MAR_ORF377	hypothetical protein
		MAR_ORF388	hypothetical protein
		MAR_ORF390	hypothetical protein
		MAR_ORF393	hypothetical protein
		MAR_ORF396	hypothetical protein
		MAR_ORF399	hypothetical protein
		MAR_ORF400	cell division cycle 123 protein
		MAR_ORF405	hypothetical protein
		MAR_ORF406	hypothetical protein
		MAR_ORF411	hypothetical protein
		MAR_ORF418	hypothetical protein
		MAR_ORF422	hypothetical protein
		MAR_ORF430	hypothetical protein
		MAR_ORF431	hypothetical protein
		MAR_ORF441	hypothetical protein
		MAR_ORF442	hypothetical protein
		MAR_ORF443	hypothetical protein
		MAR_ORF444	hypothetical protein
		MAR_ORF449	hypothetical protein
		MAR_ORF450	hypothetical protein
		MAR_ORF452	hypothetical protein
		MAR_ORF453	hypothetical protein
		MAR_ORF454	hypothetical protein
		MAR_ORF455	hypothetical protein
		MAR_ORF457	hypothetical protein
		MAR_ORF458	hypothetical protein
